# Supplementary material for: A Rare Frameshift Mutation of in CmACS7 Alters Ethylene Biosynthesis and Determines Fruit Morphology in Melon (Cucumis melo L.)
Source: Plants (Basel). 2025 Jul 8;14(14):2087. doi: 10.3390/plants14142087 (PMC12300071; doi:10.3390/plants14142087)
Supplement: Supplementary file 1 [file plants-14-02087-s001.zip]

Archive with 1 entries (1 files):
- plants-3711026-supplementary.xls
