# Supplementary material for: A Rare Frameshift Mutation of in CmACS7 Alters Ethylene Biosynthesis and Determines Fruit Morphology in Melon (Cucumis melo L.)
Source: Plants (Basel). 2025 Jul 8;14(14):2087. doi: 10.3390/plants14142087 (PMC12300071; doi:10.3390/plants14142087)
Supplement: Supplementary file 1 [file plants-14-02087-s001.zip › plants-3711026-supplementary.xls]

## Sheet:  sexual phenotypes in B1F1 popu
Accessinos	Sex type	Fruit length (cm)	Fruit width (cm)	Fruit shape index	Fruit weight (kg)
1201	Monoecious	32.6	15.2	2.14474	3.675
1202	Andromonoeciou	26.2	16.2	1.61728	3.39
1203	Andromonoeciou	25.6	15.8	1.62025	2.93
1204	Monoecious	29.3	14.8	1.97973	3.26
1205	Andromonoeciou	23.9	16.8	1.42262	2.975
1206	Monoecious	29.5	15.5	1.90323	3.365
1207	Andromonoeciou	24.7	15.5	1.59355	3.365
1208	Andromonoeciou	24.3	16.3	1.4908	2.67
1209	Monoecious
1210	Monoecious	30.3	14.4	2.10417	3.23
1211	Andromonoeciou	21.8	14.4	1.51389	1.985
1212	Monoecious	27.2	13.2	2.06061	2.625
1213	Monoecious
1214	Andromonoeciou	22.6	15.5	1.45806	2.495
1215	Monoecious	32	14.3	2.23776	3.025
1216	Monoecious	29.6	15.3	1.93464	3.155
1217	Monoecious	30.1	16.1	1.86957	3.65
1218	Andromonoeciou	22.2	17.2	1.2907	3.005
1219	Monoecious	31.6	15.8	2	3.425
1220	Andromonoeciou	22.2	15.1	1.4702	2.115
1221	Andromonoeciou	23.9	14.8	1.61486	2.255
1222	Andromonoeciou
1223	Monoecious	29.3	14.8	1.97973	2.255
1224	Monoecious	30.5	15.6	1.95513	3.42
1225	Andromonoeciou	26.1	15.3	1.70588	2.605
1226	Andromonoeciou	25.2	15.6	1.61538	3
1227	Monoecious	28.8	15.9	1.81132	3.015
1228	Monoecious
1229	Monoecious	29.4	15.2	1.93421	3.25
1230	Andromonoeciou	25.9	16.8	1.54167	3.75
1231	Monoecious	29.6	14.4	2.05556	2.915
1232	Andromonoeciou	24.7	16.1	1.53416	2.93
1233	Andromonoeciou
1234	Andromonoeciou	23.1	15.5	1.49032	2.555
1235	Monoecious	27.1	16.2	1.67284	3.215
1236	Andromonoeciou	21.3	16.1	1.32298	2.585
1237	Monoecious
1238	Andromonoeciou	23.6	16.8	1.40476	2.92
1239	Andromonoeciou	22.2	15.5	1.43226	2.46
1240	Monoecious	27.8	14.2	1.95775	2.535
1241	Monoecious	28.8	16	1.8	3.495
1242	Monoecious	29.8	14.1	2.11348	3.165
1243	Andromonoeciou	21.8	15.8	1.37975	2.45
1244	Andromonoeciou	25.4	15.9	1.59748	3.025
1245	Andromonoeciou	25.5	16.7	1.52695	3.215
1246	Andromonoeciou	23.4	16.7	1.4012	2.885
1247	Andromonoeciou	24.1	15.7	1.53503	2.92
1248	Monoecious
1249	Andromonoeciou	23.2	15.8	1.46835	2.52
1250	Monoecious	27.8	16.5	1.68485	3.34
1251	Andromonoeciou	23.1	14.3	1.61538	2.2
1252	Andromonoeciou	24.1	16.4	1.46951	2.825
1253	Monoecious	31.4	15.9	1.97484	3.43
1254	Andromonoeciou	23.3	16.7	1.39521	2.9
1255	Monoecious	28.6	15.1	1.89404	2.82
1256	Monoecious	27.2	15.7	1.73248	2.985
1257	Andromonoeciou	20.8	16.1	1.29193	2.675
1258	Monoecious	26.6	15.9	1.67296	3.16
1259	Andromonoeciou	20.9	15.6	1.33974	2.455
1260	Andromonoeciou	24.8	14.2	1.74648	2.48
1261	Andromonoeciou	23.8	15.8	1.50633	2.74
1262	Monoecious
1263	Andromonoeciou	23.6	16.3	1.44785	2.98
1264	Andromonoeciou	23.5	16.4	1.43293	3.005
1265	Andromonoeciou	23.5	15.9	1.47799	2.745
1266	Monoecious	34	15.9	2.13836	3.895
1267	Andromonoeciou	22.6	15.8	1.43038	2.435
1268	Andromonoeciou	24	17	1.41176	3.16
1269	Monoecious	30.6	17	1.8	3.92
1270	Monoecious	33	17.3	1.90751	4.63
1271	Andromonoeciou	22.6	17.1	1.32164	2.985
1272	Andromonoeciou	24.3	18	1.35	3.69
1273	Andromonoeciou	23.9	15.9	1.50314	2.77
1274	Andromonoeciou	26.8	16.5	1.62424	3.295
1275	Monoecious	30.7	16.4	1.87195	3.72
1276	Monoecious	32.7	16.2	2.01852	4.02
1277	Monoecious	33.8	16.6	2.03614	4.43
1278	Andromonoeciou	25.3	17.3	1.46243	3.76
1279	Andromonoeciou
1280	Andromonoeciou
1281	Monoecious
1282	Andromonoeciou
1283	Monoecious
1284	Andromonoeciou	23.1	16	1.44375	2.985
1285	Monoecious	32.4	16.2	2	3.42
1286	Andromonoeciou	23.1	16.4	1.40854	2.905
1287	Andromonoeciou	23.4	16.2	1.44444	2.875
1288	Andromonoeciou	22.7	16.2	1.40123	2.595
1289	Andromonoeciou
1290	Andromonoeciou	21.1	16.4	1.28659	2.52
1291	Monoecious	30.1	15.1	1.99338	3.165
1292	Andromonoeciou	22	15.7	1.40127	2.46
1293	Monoecious
1294	Andromonoeciou	22.6	16.4	1.37805	2.98
1295	Andromonoeciou	19.9	15.3	1.30065	2.265
1296	Andromonoeciou	22.4	16.8	1.33333	2.765
1301	Andromonoeciou
1302	Andromonoeciou
1303	Monoecious
1304	Andromonoeciou
1305	Andromonoeciou
1306	Monoecious
1307	Monoecious
1308	Monoecious
1309	Andromonoeciou
1310	Andromonoeciou
1311	Monoecious
1312	Monoecious
1313	Andromonoeciou
1314	Andromonoeciou
1315	Andromonoeciou
1316	Monoecious
1317	Andromonoeciou
1318	Andromonoeciou
1319	Andromonoeciou
1320	Monoecious
1321	Monoecious
1322	Andromonoeciou
1323	Monoecious
1324	Monoecious
1325	Monoecious
1326	Monoecious
1327	Monoecious
1328	Andromonoeciou
1329	Monoecious
1330	Andromonoeciou
1331	Monoecious
1332	Andromonoeciou
1333	Monoecious
1334	Monoecious
1335	Monoecious
1336	Andromonoeciou
1337	Monoecious
1338	Andromonoeciou
1339	Monoecious
1340	Andromonoeciou
1341	Andromonoeciou
1342	Andromonoeciou
1343	Monoecious
1344	Andromonoeciou
1345	Andromonoeciou
1346	Andromonoeciou
1347	Monoecious
1348	Monoecious
1349	Andromonoeciou
1350	Andromonoeciou
1351	Andromonoeciou
1352	Monoecious
1353	Andromonoeciou
1354	Andromonoeciou
1355	Andromonoeciou
1356	Andromonoeciou
1357	Monoecious
1358	Monoecious
1359	Monoecious
1360	Monoecious
1361	Andromonoeciou
1362	Monoecious
1363	Monoecious
1364	Andromonoeciou
1365	Monoecious
1366	Monoecious
1367	Andromonoeciou
1368	Monoecious
1369	Monoecious
1370	Monoecious
1371	Monoecious
1372	Monoecious
1373	Monoecious
1374	Monoecious
1375	Andromonoeciou
1376	Monoecious
1377	Andromonoeciou
1378	Andromonoeciou
1379	Andromonoeciou
1380	Andromonoeciou
1381	Monoecious
1382	Monoecious
1383	Monoecious
1384	Monoecious
1385	Andromonoeciou
1386	Monoecious
1387	Monoecious
1388	Monoecious
1390	Monoecious
1391	Andromonoeciou
1392	Andromonoeciou
1393	Monoecious
1394	Andromonoeciou
1396	Andromonoeciou
1401	Monoecious
1402	Andromonoeciou
1403	Andromonoeciou
1404	Monoecious
1405	Monoecious
1406	Andromonoeciou
1407	Andromonoeciou
1408	Monoecious
1409	Andromonoeciou
1411	Monoecious
1412	Andromonoeciou
1413	Andromonoeciou
1414	Monoecious
1415	Andromonoeciou
1416	Monoecious
1417	Andromonoeciou
1418	Andromonoeciou
1419	Andromonoeciou
1420	Andromonoeciou
1421	Andromonoeciou
1422	Andromonoeciou
1423	Monoecious
1424	Monoecious
1425	Andromonoeciou
1426	Monoecious
1427	Andromonoeciou
1428	Andromonoeciou
1429	Monoecious
1430	Andromonoeciou
1431	Monoecious
1432	Monoecious
1433	Andromonoeciou
1435	Monoecious
1436	Monoecious
1437	Andromonoeciou
1438	Andromonoeciou
1439	Andromonoeciou
1440	Andromonoeciou
1441	Monoecious
1442	Monoecious
1443	Andromonoeciou
1444	Andromonoeciou
1445	Andromonoeciou
1446	Monoecious
1447	Andromonoeciou
1448	Andromonoeciou
1449	Monoecious
1450	Andromonoeciou
1451	Monoecious
1452	Monoecious
1453	Andromonoeciou
1454	Andromonoeciou
1455	Monoecious
1456	Monoecious
1457	Andromonoeciou
1458	Andromonoeciou
1459	Andromonoeciou
1460	Andromonoeciou
1461	Andromonoeciou
1462	Andromonoeciou
1463	Andromonoeciou
1464	Andromonoeciou
1465	Andromonoeciou
1466	Monoecious
1467	Andromonoeciou
1468	Andromonoeciou
1469	Andromonoeciou
1470	Andromonoeciou
1471	Monoecious
1472	Monoecious
1473	Monoecious
1474	Monoecious
1475	Andromonoeciou
1476	Andromonoeciou
1477	Monoecious
1478	Monoecious
1479	Monoecious
1480	Andromonoeciou
1481	Andromonoeciou
1482	Monoecious
1483	Monoecious
1484	Monoecious
1485	Andromonoeciou
1486	Monoecious
1487	Monoecious
1488	Andromonoeciou
1489	Andromonoeciou
1490	Monoecious
1491	Monoecious
1492	Andromonoeciou
1493	Monoecious
1494	Monoecious
1495	Andromonoeciou
1496	Monoecious
1501	Andromonoeciou
1502	Monoecious
1503	Monoecious
1504	Andromonoeciou
1505	Monoecious
1506	Monoecious
1507	Monoecious
1508	Andromonoeciou
1509	Monoecious
1510	Andromonoeciou
1511	Monoecious
1512	Monoecious
1513	Monoecious
1514	Andromonoeciou
1515	Monoecious
1516	Monoecious
1517	Andromonoeciou
1518	Andromonoeciou
1519	Andromonoeciou
1520	Monoecious
1521	Monoecious	27.7	14.3	1.93706	2.625
1522	Monoecious	32.9	14.6	2.25342	3.325
1523	Monoecious	29.2	14.6	2	2.775
1524	Andromonoeciou	23.3	16.2	1.43827	2.625
1525	Andromonoeciou	23.9	14.2	1.6831	2.08
1526	Andromonoeciou	25.1	16.4	1.53049	2.73
1527	Monoecious	25.6	13.2	1.93939	2.005
1528	Andromonoeciou	25.3	15.9	1.59119	3.11
1529	Andromonoeciou	23	17.5	1.31429	2.935
1530	Andromonoeciou	22.7	16.3	1.39264	2.695
1531	Andromonoeciou	20.8	15.3	1.35948	2.195
1532	Monoecious	30.7	15.6	1.96795	3.11
1533	Andromonoeciou	24.2	16.1	1.50311	2.845
1534	Andromonoeciou	23.9	15.8	1.51266	2.73
1535	Andromonoeciou	25.3	16.8	1.50595	3.015
1536	Monoecious	29.7	14.6	2.03425	2.745
1537	Monoecious
1538	Monoecious	28.6	15.1	1.89404	2.85
1539	Andromonoeciou	25.2	14.8	1.7027	2.565
1540	Andromonoeciou	22.5	15.2	1.48026	2.34
1541	Andromonoeciou	25	15.8	1.58228	2.685
1542	Monoecious	28.4	13.6	2.08824	2.445
1543	Andromonoeciou	24.3	16.2	1.5	2.845
1544	Monoecious	29.1	15.6	1.86538	2.975
1545	Andromonoeciou	21.3	15	1.42	2.24
1546	Monoecious	26.7	14.3	1.86713	2.405
1547	Monoecious	29.6	15.2	1.94737	3.095
1548	Monoecious	26.5	13.7	1.93431	2.315
1549	Andromonoeciou	22.5	16.2	1.38889	2.67
1550	Andromonoeciou	24.5	15	1.63333	2.23
1551	Andromonoeciou	21.6	13.8	1.56522	1.685
1552	Monoecious	27.9	14.1	1.97872	2.595
1553	Andromonoeciou	20.6	15.4	1.33766	2.25
1554	Monoecious	28.3	15.9	1.77987	3.105
1555	Monoecious	28.1	14.7	1.91156	2.445
1556	Andromonoeciou	23.5	14.7	1.59864	2.265
1557	Monoecious	26.6	14.5	1.83448	2.46
1558	Andromonoeciou	22.2	15.2	1.46053	2.215
1559	Andromonoeciou	24.7	14.6	1.69178	2.33
1560	Andromonoeciou	21.7	13.6	1.59559	1.72
1561	Andromonoeciou	20.6	15.7	1.3121	2.31
1562	Monoecious	27.3	14.1	1.93617	2.5
1563	Andromonoeciou	20.9	15.6	1.33974	2.3
1564	Monoecious	26.8	14.7	1.82313	2.5
1565	Monoecious	30.3	14.8	2.0473	2.875
1566	Andromonoeciou	22.6	15.6	1.44872	2.55
1567	Andromonoeciou	23.5	16.3	1.44172	2.675
1568	Andromonoeciou	23.7	19.2	1.23438	2.87
1569	Monoecious	29.3	15.3	1.91503	3.005
1570	Monoecious	32.8	15.7	2.08917	3.455
1571	Andromonoeciou
1572	Andromonoeciou
1573	Monoecious	26.8	13.1	2.0458	2.295
1574	Monoecious	28.6	14.2	2.01408	2.72
1575	Andromonoeciou	21.5	17.2	1.25	2.865
1576	Andromonoeciou	21.4	15.4	1.38961	2.27
1577	Andromonoeciou	23.2	16.2	1.4321	2.725
1578	Monoecious	30.5	16.7	1.82635	3.425
1579	Monoecious	30.7	14.1	2.1773	2.89
1580	Monoecious	25.7	14.4	1.78472	2.34
1581	Monoecious
1582	Monoecious	29	14.7	1.97279	2.815
1583	Monoecious	30.3	16.3	1.8589	3.5
1584	Andromonoeciou	21.7	16.2	1.33951	2.49
1585	Monoecious	26.8	15.3	1.75163	2.645
1586	Monoecious	27.3	14.5	1.88276	2.645
1587	Andromonoeciou	21.1	17.3	1.21965	2.66
1588	Andromonoeciou	18.7	15	1.24667	1.975
1589	Andromonoeciou	22.5	16.1	1.39752	2.58
1590	Andromonoeciou	19.2	15.5	1.23871	2.235
1591	Andromonoeciou	21	15.9	1.32075	2.235
1592	Andromonoeciou	21	15.6	1.34615	2.2
1593	Monoecious	27	16.3	1.65644	2.915
1594	Andromonoeciou	21.7	15.5	1.4	2.245
1595	Monoecious
1596	Monoecious	31	15.4	2.01299	3.37
1601	Monoecious	29.5	16.2	1.82099	3.555
1602	Andromonoeciou	22.1	14.7	1.5034	2.115
1603	Monoecious	31.4	15.5	2.02581	3.585
1604	Andromonoeciou	23.7	15.2	1.55921	2.555
1605	Andromonoeciou	27.2	17.6	1.54545	3.715
1606	Andromonoeciou	28.6	16.6	1.72289	3.58
1607	Andromonoeciou
1608	Andromonoeciou	26.6	17.6	1.51136	4.06
1609	Monoecious
1610	Andromonoeciou	26.2	16.5	1.58788	3.09
1611	Andromonoeciou	26.3	16.3	1.6135	3.435
1612	Monoecious	29.9	16.2	1.84568	3.365
1613	Monoecious
1614	Monoecious	30.4	16.5	1.84242	3.855
1615	Monoecious	31.5	16.6	1.89759	3.745
1616	Andromonoeciou	27.7	16.5	1.67879	3.66
1617	Andromonoeciou
1618	Andromonoeciou
1619	Andromonoeciou
1620	Monoecious	28.8	14.6	1.9726	2.63
1621	Monoecious	28.5	15.1	1.88742	2.99
1622	Andromonoeciou	23.3	16.7	1.39521	3.065
1623	Monoecious	29	14.1	2.05674	2.83
1624	Andromonoeciou	24.21	15.9	1.52264	2.795
1625	Monoecious
1626	Monoecious	27.4	14.6	1.87671	2.6
1627	Monoecious	31	15.4	2.01299	3.325
1628	Monoecious	27.5	15.4	1.78571	2.935
1629	Monoecious	30.6	15.1	2.02649	3.025
1630	Monoecious	27.2	14.5	1.87586	2.675
1631	Monoecious
1632	Monoecious
1633	Andromonoeciou
1634	Andromonoeciou
1635	Andromonoeciou
1636	Andromonoeciou
1637	Andromonoeciou
1638	Monoecious
1639	Andromonoeciou
1640	Andromonoeciou
1641	Monoecious
1642	Monoecious
1643	Monoecious
1644	Andromonoeciou
1645	Monoecious
